# Supplementary material for: A new species of Bothriembryon (Mollusca, Gastropoda, Bothriembryontidae) from south-eastern Western Australia
Source: Zookeys. 2016 Apr 14;(581):127–40. doi: 10.3897/zookeys.581.8044 (PMC4857043; doi:10.3897/zookeys.581.8044)
Supplement: XML Treatment for Bothriembryon [file zookeys.581.8044-treatment1.xml]

<!DOCTYPE tp:taxon-treatment
  PUBLIC "-//TaxonX//DTD Taxonomic Treatment Publishing DTD v0 20100105//EN" "tax-treatment-NSO.dtd">
<tp:taxon-treatment xmlns:tp="http://www.plazi.org/taxpub"><tp:treatment-meta><kwd-group><label>Taxon classification</label><kwd><named-content content-type="kingdom">Animalia</named-content></kwd><kwd><named-content content-type="order">Stylommatophora</named-content></kwd><kwd><named-content content-type="family">Bothriembryontidae</named-content></kwd></kwd-group><mixed-citation publication-type="journal"><person-group><name><surname>Whisson</surname><given-names>Corey S.</given-names></name><name><surname>Breure</surname><given-names>Abraham S.H.</given-names></name></person-group><article-title>A new species of <italic><tp:taxon-name><tp:taxon-name-part taxon-name-part-type="genus">Bothriembryon</tp:taxon-name-part></tp:taxon-name></italic> (<tp:taxon-name><tp:taxon-name-part taxon-name-part-type="phylum">Mollusca</tp:taxon-name-part></tp:taxon-name>, <tp:taxon-name><tp:taxon-name-part taxon-name-part-type="class">Gastropoda</tp:taxon-name-part></tp:taxon-name>, <tp:taxon-name><tp:taxon-name-part taxon-name-part-type="family">Bothriembryontidae</tp:taxon-name-part></tp:taxon-name>) from south-eastern Western Australia</article-title><source>Zookeys</source><day>14</day><month>4</month><year>2016</year><volume>2016</volume><issue>581</issue><fpage>127</fpage><lpage>140</lpage><pub-id pub-id-type="doi">10.3897/zookeys.581.8044</pub-id></mixed-citation></tp:treatment-meta><tp:nomenclature><label>Subgenus</label><tp:taxon-name>
              <tp:taxon-name-part taxon-name-part-type="subgenus">Bothriembryon</tp:taxon-name-part>
            </tp:taxon-name><tp:taxon-authority>Pilsbry, 1894</tp:taxon-authority></tp:nomenclature><tp:treatment-sec sec-type="Type species"><title>Type species.</title><p>
              <italic><tp:taxon-name><tp:taxon-name-part taxon-name-part-type="genus">Helix</tp:taxon-name-part> <tp:taxon-name-part taxon-name-part-type="species">melo</tp:taxon-name-part></tp:taxon-name></italic> Quoy &amp; Gaimard, 1832 by original designation</p></tp:treatment-sec><tp:treatment-sec sec-type="Remarks"><title>Remarks.</title><p>The use of subgenera within this genus is disputed. <xref ref-type="bibr" rid="B2">Breure (1978</xref>, <xref ref-type="bibr" rid="B3">1979</xref>) recognized <tp:taxon-name><tp:taxon-name-part taxon-name-part-type="genus">Bothriembryon</tp:taxon-name-part> (<tp:taxon-name-part taxon-name-part-type="subgenus">Bothriembryon</tp:taxon-name-part>)</tp:taxon-name> and <tp:taxon-name><tp:taxon-name-part taxon-name-part-type="genus">Bothriembryon</tp:taxon-name-part> (<tp:taxon-name-part taxon-name-part-type="subgenus">Tasmanembryon</tp:taxon-name-part>)</tp:taxon-name> while <xref ref-type="bibr" rid="B13">Kershaw (1986)</xref>, after a detailed study of external and internal morphology, concluded that his evidence suggested only one generic unit. We follow the opinion of <xref ref-type="bibr" rid="B2">Breure (1978</xref>, <xref ref-type="bibr" rid="B3">1979</xref>) supported in recent reviews (<xref ref-type="bibr" rid="B20">Smith 1992</xref>, <xref ref-type="bibr" rid="B18">Richardson 1995</xref>, <xref ref-type="bibr" rid="B21">Smith et al 2002</xref>) and recognise two subgenera. Support for subgenera within <italic><tp:taxon-name><tp:taxon-name-part taxon-name-part-type="genus">Bothriembryon</tp:taxon-name-part></tp:taxon-name></italic> will be examined in a near-comprehensive molecular systematic assessment of the genus (Kirkendale et al. in prep.).</p></tp:treatment-sec><ref-list><ref id="B2"><mixed-citation xmlns:xlink="http://www.w3.org/1999/xlink" xlink:type="simple">
          <person-group><name name-style="western"><surname>Breure</surname><given-names>ASH</given-names></name></person-group> (<year>1978</year>) <article-title>Notes on and descriptions of <tp:taxon-name><tp:taxon-name-part taxon-name-part-type="family">Bulimulidae</tp:taxon-name-part></tp:taxon-name> (<tp:taxon-name><tp:taxon-name-part taxon-name-part-type="phylum">Mollusca</tp:taxon-name-part></tp:taxon-name>, <tp:taxon-name><tp:taxon-name-part taxon-name-part-type="class">Gastropoda</tp:taxon-name-part></tp:taxon-name>).</article-title> <source>Zoologische Verhandelingen Leiden</source> <volume>168</volume>: <fpage>1</fpage>–<lpage>255</lpage>.</mixed-citation></ref><ref id="B3"><mixed-citation xmlns:xlink="http://www.w3.org/1999/xlink" xlink:type="simple">
          <person-group><name name-style="western"><surname>Breure</surname><given-names>ASH</given-names></name></person-group> (<year>1979</year>) <article-title>Systematics, phylogeny and zoogeography of <tp:taxon-name><tp:taxon-name-part taxon-name-part-type="subfamily">Bulimulinae</tp:taxon-name-part></tp:taxon-name> (<tp:taxon-name><tp:taxon-name-part taxon-name-part-type="phylum">Mollusca</tp:taxon-name-part></tp:taxon-name>).</article-title> <source>Zoologische Verhandelingen Leiden</source> <volume>168</volume>: <fpage>1</fpage>–<lpage>215</lpage>.</mixed-citation></ref><ref id="B13"><mixed-citation xmlns:xlink="http://www.w3.org/1999/xlink" xlink:type="simple">
          <person-group><name name-style="western"><surname>Kershaw</surname><given-names>RC</given-names></name></person-group> (<year>1986</year>) <article-title>Anatomical notes on the land snails <italic><tp:taxon-name><tp:taxon-name-part taxon-name-part-type="genus">Bothriembryon</tp:taxon-name-part></tp:taxon-name></italic> (<tp:taxon-name><tp:taxon-name-part taxon-name-part-type="order">Pulmonata</tp:taxon-name-part></tp:taxon-name>: <tp:taxon-name><tp:taxon-name-part taxon-name-part-type="family">Bulimulidae</tp:taxon-name-part></tp:taxon-name>) from South Australia and Western Australia.</article-title> <source>Records of the South Australian Museum</source> <volume>19</volume>: <fpage>327</fpage>–<lpage>337</lpage>.</mixed-citation></ref><ref id="B20"><mixed-citation xmlns:xlink="http://www.w3.org/1999/xlink" xlink:type="simple">
          <person-group><name name-style="western"><surname>Smith</surname><given-names>BJ</given-names></name></person-group> (<year>1992</year>) <article-title>Non-marine <tp:taxon-name><tp:taxon-name-part taxon-name-part-type="phylum">Mollusca</tp:taxon-name-part></tp:taxon-name>.</article-title> In: <person-group><name name-style="western"><surname>Houston</surname><given-names>WWK</given-names></name></person-group> (<role>Ed.</role>) <source>Zoological Catalogue of Australia</source> <volume>8</volume>, <publisher-name>CSIRO Publishing</publisher-name>, <publisher-loc>Melbourne</publisher-loc>.</mixed-citation></ref><ref id="B18"><mixed-citation xmlns:xlink="http://www.w3.org/1999/xlink" xlink:type="simple">
          <person-group><name name-style="western"><surname>Richardson</surname><given-names>CL</given-names></name></person-group> (<year>1995</year>) <article-title><tp:taxon-name><tp:taxon-name-part taxon-name-part-type="family">Bulimulidae</tp:taxon-name-part></tp:taxon-name>: catalog of species.</article-title> <source>Tyronia</source> <volume>28</volume>: <fpage>1</fpage>–<lpage>458</lpage>.</mixed-citation></ref><ref id="B21"><mixed-citation xmlns:xlink="http://www.w3.org/1999/xlink" xlink:type="simple">
          <person-group><name name-style="western"><surname>Smith</surname><given-names>BJ</given-names></name><name name-style="western"><surname>Reid</surname><given-names>S</given-names></name><name name-style="western"><surname>Ponder</surname><given-names>WF</given-names></name></person-group> (<year>2002</year>) <chapter-title><tp:taxon-name><tp:taxon-name-part taxon-name-part-type="order">Pulmonata</tp:taxon-name-part></tp:taxon-name>.</chapter-title> <source>Australian Faunal Directory</source>. <publisher-name>Australian Biological Resources Study</publisher-name>, <publisher-loc>Canberra</publisher-loc>. <ext-link xlink:type="simple" ext-link-type="uri" xlink:href="http://www.environment.gov.au/biodiversity/abrs/online-resources/fauna/afd/taxa/PULMONATA">http://www.environment.gov.au/biodiversity/abrs/online-resources/fauna/afd/taxa/PULMONATA</ext-link> [<date-in-citation content-type="access-date">accessed on 28 February 2016</date-in-citation>]</mixed-citation></ref></ref-list></tp:taxon-treatment>
