# Supplementary material for: A new species of Bothriembryon (Mollusca, Gastropoda, Bothriembryontidae) from south-eastern Western Australia
Source: Zookeys. 2016 Apr 14;(581):127–40. doi: 10.3897/zookeys.581.8044 (PMC4857043; doi:10.3897/zookeys.581.8044)
Supplement: XML Treatment for Bothriembryon (Bothriembryon) sophiarum [file zookeys.581.8044-treatment2.xml]

<!DOCTYPE tp:taxon-treatment
  PUBLIC "-//TaxonX//DTD Taxonomic Treatment Publishing DTD v0 20100105//EN" "tax-treatment-NSO.dtd">
<tp:taxon-treatment xmlns:tp="http://www.plazi.org/taxpub"><tp:treatment-meta><kwd-group><label>Taxon classification</label><kwd><named-content content-type="kingdom">Animalia</named-content></kwd><kwd><named-content content-type="order">Stylommatophora</named-content></kwd><kwd><named-content content-type="family">Bothriembryontidae</named-content></kwd></kwd-group><mixed-citation publication-type="journal"><person-group><name><surname>Whisson</surname><given-names>Corey S.</given-names></name><name><surname>Breure</surname><given-names>Abraham S.H.</given-names></name></person-group><article-title>A new species of <italic><tp:taxon-name><tp:taxon-name-part taxon-name-part-type="genus">Bothriembryon</tp:taxon-name-part></tp:taxon-name></italic> (<tp:taxon-name><tp:taxon-name-part taxon-name-part-type="phylum">Mollusca</tp:taxon-name-part></tp:taxon-name>, <tp:taxon-name><tp:taxon-name-part taxon-name-part-type="class">Gastropoda</tp:taxon-name-part></tp:taxon-name>, <tp:taxon-name><tp:taxon-name-part taxon-name-part-type="family">Bothriembryontidae</tp:taxon-name-part></tp:taxon-name>) from south-eastern Western Australia</article-title><source>Zookeys</source><day>14</day><month>4</month><year>2016</year><volume>2016</volume><issue>581</issue><fpage>127</fpage><lpage>140</lpage><pub-id pub-id-type="doi">10.3897/zookeys.581.8044</pub-id></mixed-citation></tp:treatment-meta><tp:nomenclature><tp:taxon-name>
              <tp:taxon-name-part taxon-name-part-type="genus">Bothriembryon</tp:taxon-name-part>
              (<tp:taxon-name-part taxon-name-part-type="subgenus">Bothriembryon</tp:taxon-name-part>)
              <tp:taxon-name-part taxon-name-part-type="species">sophiarum</tp:taxon-name-part>
              <object-id xmlns:xlink="http://www.w3.org/1999/xlink" content-type="zoobank" xlink:type="simple">http://zoobank.org/2EE13185-B302-42DC-9E55-DAFAB0B44899</object-id>
            </tp:taxon-name><tp:taxon-status xmlns:xlink="http://www.w3.org/1999/xlink" xlink:type="simple">sp. n.</tp:taxon-status><xref ref-type="fig" rid="F1">Figs 1</xref><xref ref-type="fig" rid="F3">and 3</xref><xref ref-type="fig" rid="F4">, 4</xref><xref ref-type="fig" rid="F5">, 5</xref><xref ref-type="table" rid="T1">, Table 1</xref></tp:nomenclature><tp:treatment-sec sec-type="type material"><title>Type material.</title><p>
              <bold><named-content xmlns:xlink="http://www.w3.org/1999/xlink" content-type="dwc:typeStatus" xlink:type="simple">Holotype</named-content>.</bold> Western Australia, Nullabor Plain, Baxter Cliffs near Burnabbie Ruins, <named-content xmlns:xlink="http://www.w3.org/1999/xlink" content-type="dwc:verbatimCoordinates" xlink:type="simple"><named-content content-type="geo-json" specific-use="{&#34;type&#34;:&#34;Point&#34;,&#34;coordinates&#34;:[126.345833,-32.125]}" xlink:type="simple">32°07'30"S, 126°20'45"E</named-content></named-content>, V. Kessner collector (ex J. Hemmen collection) <named-content xmlns:xlink="http://www.w3.org/1999/xlink" content-type="date" xlink:type="simple">6 October 1989</named-content>, dry, <named-content xmlns:xlink="http://www.w3.org/1999/xlink" content-type="dwc:institutional_code" xlink:type="simple">WAM</named-content> S66478. <bold><named-content xmlns:xlink="http://www.w3.org/1999/xlink" content-type="dwc:typeStatus" xlink:type="simple">Paratypes</named-content></bold> (from type locality) <named-content xmlns:xlink="http://www.w3.org/1999/xlink" content-type="dwc:institutional_code" xlink:type="simple">WAM</named-content> S66479 (<named-content xmlns:xlink="http://www.w3.org/1999/xlink" content-type="specimen-count" xlink:type="simple">2 dry specimens</named-content>) and <named-content xmlns:xlink="http://www.w3.org/1999/xlink" content-type="dwc:institutional_code" xlink:type="simple">RMNH</named-content>.334653 (<named-content xmlns:xlink="http://www.w3.org/1999/xlink" content-type="specimen-count" xlink:type="simple">2 dry specimens</named-content>); Western Australia, Nullabor Plain, Baxter Cliffs near Burnabbie Ruins, <named-content xmlns:xlink="http://www.w3.org/1999/xlink" content-type="dwc:verbatimCoordinates" xlink:type="simple"><named-content content-type="geo-json" specific-use="{&#34;type&#34;:&#34;Point&#34;,&#34;coordinates&#34;:[126.345833,-32.125]}" xlink:type="simple">32°07'30"S, 126°20'45"E</named-content></named-content>, V. Kessner collector, <named-content xmlns:xlink="http://www.w3.org/1999/xlink" content-type="date" xlink:type="simple">6 October 1989</named-content>, <named-content xmlns:xlink="http://www.w3.org/1999/xlink" content-type="dwc:institutional_code" xlink:type="simple">WAM</named-content> S30768 (<named-content xmlns:xlink="http://www.w3.org/1999/xlink" content-type="specimen-count" xlink:type="simple">6 dry specimens</named-content>), <named-content xmlns:xlink="http://www.w3.org/1999/xlink" content-type="dwc:institutional_code" xlink:type="simple">AM</named-content> C.477954 (<named-content xmlns:xlink="http://www.w3.org/1999/xlink" content-type="specimen-count" xlink:type="simple">3 dry specimens</named-content>), <named-content xmlns:xlink="http://www.w3.org/1999/xlink" content-type="dwc:institutional_code" xlink:type="simple">RMNH</named-content>.334654 (<named-content xmlns:xlink="http://www.w3.org/1999/xlink" content-type="specimen-count" xlink:type="simple">1 dry specimen</named-content>).</p></tp:treatment-sec><tp:treatment-sec sec-type="material"><title>Other material examined.</title><p>Western Australia: Israelite Bay, W.G. Buick Collection No. 13096, Pre <named-content xmlns:xlink="http://www.w3.org/1999/xlink" content-type="date" xlink:type="simple">June 1992</named-content>, <named-content xmlns:xlink="http://www.w3.org/1999/xlink" content-type="dwc:institutional_code" xlink:type="simple">WAM</named-content> S7972 (<named-content xmlns:xlink="http://www.w3.org/1999/xlink" content-type="specimen-count" xlink:type="simple">2 dry specimens</named-content>); Israelite Bay area, start of cliffs at E end, Point Culver area, A. Longbottom, <named-content xmlns:xlink="http://www.w3.org/1999/xlink" content-type="date" xlink:type="simple">21 October 1983</named-content>, <named-content xmlns:xlink="http://www.w3.org/1999/xlink" content-type="dwc:institutional_code" xlink:type="simple">WAM</named-content> S7977 (<named-content xmlns:xlink="http://www.w3.org/1999/xlink" content-type="specimen-count" xlink:type="simple">46 dry specimens</named-content>); Nuytsland Nature Reserve, Toolina Cove, A. Cummings, <named-content xmlns:xlink="http://www.w3.org/1999/xlink" content-type="date" xlink:type="simple">31 August.2010</named-content>, <named-content xmlns:xlink="http://www.w3.org/1999/xlink" content-type="dwc:institutional_code" xlink:type="simple">WAM</named-content> S64829 (4 preserved specimens); Top of Toolina Cliff, J. Lowry, <named-content xmlns:xlink="http://www.w3.org/1999/xlink" content-type="date" xlink:type="simple">07 November 1966</named-content>, <named-content xmlns:xlink="http://www.w3.org/1999/xlink" content-type="dwc:institutional_code" xlink:type="simple">WAM</named-content> S7978 (<named-content xmlns:xlink="http://www.w3.org/1999/xlink" content-type="specimen-count" xlink:type="simple">8 dry specimens</named-content>); Nuytsland Nature Reserve, <!--PageBreak--><!--PageBreak-->Baxter Cliffs, near Baxter Memorial, A. Cummings, <named-content xmlns:xlink="http://www.w3.org/1999/xlink" content-type="date" xlink:type="simple">30 August 2010</named-content>, <named-content xmlns:xlink="http://www.w3.org/1999/xlink" content-type="dwc:institutional_code" xlink:type="simple">WAM</named-content> S64824 (6 preserved specimens); South of Baxter Memorial, 50 feet from edge of cliff, P. Bridge and B. Robinson, <named-content xmlns:xlink="http://www.w3.org/1999/xlink" content-type="date" xlink:type="simple">19 December 1966</named-content>, <named-content xmlns:xlink="http://www.w3.org/1999/xlink" content-type="dwc:institutional_code" xlink:type="simple">WAM</named-content> S7968 (6 dry, 24 preserved specimens); 38 km S of Caiguna, sea cliff top, K.A. Lance, <named-content xmlns:xlink="http://www.w3.org/1999/xlink" content-type="date" xlink:type="simple">07 January 1976</named-content>, <named-content xmlns:xlink="http://www.w3.org/1999/xlink" content-type="dwc:institutional_code" xlink:type="simple">WAM</named-content> S7966 (<named-content xmlns:xlink="http://www.w3.org/1999/xlink" content-type="specimen-count" xlink:type="simple">25 dry specimens</named-content>); S of Caiguna, between the Baxter Memorial and coast, P. Bridge and B. Robinson, <named-content xmlns:xlink="http://www.w3.org/1999/xlink" content-type="date" xlink:type="simple">19 December 1966</named-content>, <named-content xmlns:xlink="http://www.w3.org/1999/xlink" content-type="dwc:institutional_code" xlink:type="simple">WAM</named-content> S7971 (<named-content xmlns:xlink="http://www.w3.org/1999/xlink" content-type="specimen-count" xlink:type="simple">8 dry specimens</named-content>); S of Caiguna; near coast, B. Robinson, <named-content xmlns:xlink="http://www.w3.org/1999/xlink" content-type="date" xlink:type="simple">April 1966</named-content>, <named-content xmlns:xlink="http://www.w3.org/1999/xlink" content-type="dwc:institutional_code" xlink:type="simple">WAM</named-content> S8006 (<named-content xmlns:xlink="http://www.w3.org/1999/xlink" content-type="specimen-count" xlink:type="simple">2 dry specimens</named-content>); 6 km SE of Baxter Memorial, top of Baxter Cliffs, A. Saar and K. Lance, <named-content xmlns:xlink="http://www.w3.org/1999/xlink" content-type="date" xlink:type="simple">07 January 1976</named-content>, <named-content xmlns:xlink="http://www.w3.org/1999/xlink" content-type="dwc:institutional_code" xlink:type="simple">WAM</named-content> S7970 (10 dry, 4 preserved specimens); Twilight Cove, on cliff slope east of the cave, J. Lowry, <named-content xmlns:xlink="http://www.w3.org/1999/xlink" content-type="date" xlink:type="simple">05 November 1966</named-content>, <named-content xmlns:xlink="http://www.w3.org/1999/xlink" content-type="dwc:institutional_code" xlink:type="simple">WAM</named-content> S7973 (<named-content xmlns:xlink="http://www.w3.org/1999/xlink" content-type="specimen-count" xlink:type="simple">33 dry specimens</named-content>); 13 miles SE of Cocklebiddy, 7 miles N of Eyre, K. Thies, <named-content xmlns:xlink="http://www.w3.org/1999/xlink" content-type="date" xlink:type="simple">21 May 1971</named-content>, <named-content xmlns:xlink="http://www.w3.org/1999/xlink" content-type="dwc:institutional_code" xlink:type="simple">WAM</named-content> S7974 (<named-content xmlns:xlink="http://www.w3.org/1999/xlink" content-type="specimen-count" xlink:type="simple">12 dry specimens</named-content>); Eyre Homestead, escarpment face, W. Humphreys, <named-content xmlns:xlink="http://www.w3.org/1999/xlink" content-type="date" xlink:type="simple">March 1985</named-content>, <named-content xmlns:xlink="http://www.w3.org/1999/xlink" content-type="dwc:institutional_code" xlink:type="simple">WAM</named-content> S7969 (<named-content xmlns:xlink="http://www.w3.org/1999/xlink" content-type="specimen-count" xlink:type="simple">1 dry specimen</named-content>); 14 miles ESE of Cocklebiddy, on face of Hampton Escarpment, A. Baynes and W. Youngsen, <named-content xmlns:xlink="http://www.w3.org/1999/xlink" content-type="date" xlink:type="simple">04 September 1969</named-content>, <named-content xmlns:xlink="http://www.w3.org/1999/xlink" content-type="dwc:institutional_code" xlink:type="simple">WAM</named-content> S8031 (25 dry, 2 preserved specimens); Eyre, foot of escarpment, E. Sedgwick, <named-content xmlns:xlink="http://www.w3.org/1999/xlink" content-type="date" xlink:type="simple">August 1977</named-content>, <named-content xmlns:xlink="http://www.w3.org/1999/xlink" content-type="dwc:institutional_code" xlink:type="simple">WAM</named-content> S8053 (<named-content xmlns:xlink="http://www.w3.org/1999/xlink" content-type="specimen-count" xlink:type="simple">8 dry specimens</named-content>); Baxter Cliffs 1.3 km E of Burnabbie Ruins, <named-content xmlns:xlink="http://www.w3.org/1999/xlink" content-type="dwc:verbatimCoordinates" xlink:type="simple"><named-content content-type="geo-json" specific-use="{&#34;type&#34;:&#34;Point&#34;,&#34;coordinates&#34;:[126.35125,-32.118483]}" xlink:type="simple">32°07'6.54"S, 126°21'4.50"E</named-content></named-content>, R. Phillips, <named-content xmlns:xlink="http://www.w3.org/1999/xlink" content-type="date" xlink:type="simple">6 March 2015</named-content>, <named-content xmlns:xlink="http://www.w3.org/1999/xlink" content-type="dwc:institutional_code" xlink:type="simple">WAM</named-content> S67680 (<named-content xmlns:xlink="http://www.w3.org/1999/xlink" content-type="specimen-count" xlink:type="simple">1 wet specimen</named-content>).</p></tp:treatment-sec><tp:treatment-sec sec-type="Diagnosis"><title>Diagnosis.</title><p>A slender shell characterised by plicate teleoconch whorls, often with pillared sculpture formed from incised spiral lines which become less frequent on the body whorl, and a strongly crenulate suture.</p></tp:treatment-sec><tp:treatment-sec sec-type="Description"><title>Description.</title><p>
              <italic>Shell morphology</italic>. Shell slender, mostly turriform, diameter 4.7–6.7 mm (mean 5.5 mm, <abbrev xmlns:xlink="http://www.w3.org/1999/xlink" xlink:title="spermathecal duct" xlink:type="simple">sd</abbrev> 0.45), height 12.7–24.4 mm (mean 16.2 mm, <abbrev xmlns:xlink="http://www.w3.org/1999/xlink" xlink:title="spermathecal duct" xlink:type="simple">sd</abbrev> 2.39) with 6.20–8.50 whorls (mean 7.05, <abbrev xmlns:xlink="http://www.w3.org/1999/xlink" xlink:title="spermathecal duct" xlink:type="simple">sd</abbrev> 0.63) and a <abbrev xmlns:xlink="http://www.w3.org/1999/xlink" xlink:title="maximum shell height" xlink:type="simple">H</abbrev>/<abbrev xmlns:xlink="http://www.w3.org/1999/xlink" xlink:title="maximum shell diameter" xlink:type="simple">D</abbrev> ratio of 2.4–3.8 (mean 2.9, <abbrev xmlns:xlink="http://www.w3.org/1999/xlink" xlink:title="spermathecal duct" xlink:type="simple">sd</abbrev> 0.26), rimate (Table <xref ref-type="table" rid="T1">1</xref>, Suppl. material <xref ref-type="supplementary-material" rid="S1">1</xref>). Protoconch of 1.80–2.45 whorls (mean 2.18, <abbrev xmlns:xlink="http://www.w3.org/1999/xlink" xlink:title="spermathecal duct" xlink:type="simple">sd</abbrev> 0.14) with very short, separate oblique wrinkles extending from suture before reticulating into a dense pattern of uniform punctated thimbles (honeycomb pattern). Teleoconch consisting of slightly convex, but regularly rounded plicate whorls, sculptured with narrow, crowded (often bifurcate) flattened or slightly raised axial ribs that are smooth and often translucent. The axial ribs become irregularly spaced on the last whorl, fading away towards the lower part of the whorl. Axial ribs usually crossed by only a few (mean 5.0, <abbrev xmlns:xlink="http://www.w3.org/1999/xlink" xlink:title="spermathecal duct" xlink:type="simple">sd</abbrev> 1.0 on penultimate whorl) faint incised spiral lines creating a pillared sculpture that becomes less obvious on the body whorl. Suture irregularly <!--PageBreak-->but strongly crenulate formed from axial ribs terminating as large, rectangular nodules at the suture line, with a single nodule often forming from multiple axial ribs. Colour reddish-brown at the protoconch, the teleoconch cream with irregular blotches of reddish- to greyish-brown. Aperture relatively small, skewed elongate-ovate, lip thin, simple, basal margin slightly angular at the transition to the columellar margin, which is triangular dilated above; parietal callus thin and transparent.</p><table-wrap id="T1" position="float" orientation="portrait"><label>Table 1.</label><caption><p>Shell measurements of the type material of <tp:taxon-name><tp:taxon-name-part taxon-name-part-type="genus">Bothriembryon</tp:taxon-name-part> (<tp:taxon-name-part taxon-name-part-type="subgenus">Bothriembryon</tp:taxon-name-part>) <tp:taxon-name-part taxon-name-part-type="species">sophiarum</tp:taxon-name-part></tp:taxon-name> sp. n.</p></caption><table id="TID0ED4AE" rules="all"><tbody><tr><th rowspan="1" colspan="1">
              <tp:taxon-name><tp:taxon-name-part taxon-name-part-type="genus">Bothriembryon</tp:taxon-name-part> (<tp:taxon-name-part taxon-name-part-type="subgenus">Bothriembryon</tp:taxon-name-part>) <tp:taxon-name-part taxon-name-part-type="species">sophiarum</tp:taxon-name-part></tp:taxon-name><break/> Registration number</th><th rowspan="1" colspan="1">n</th><th rowspan="1" colspan="1">Shell height mm (<abbrev xmlns:xlink="http://www.w3.org/1999/xlink" xlink:title="spermathecal duct" xlink:type="simple">sd</abbrev>)</th><th rowspan="1" colspan="1">Shell diameter mm (<abbrev xmlns:xlink="http://www.w3.org/1999/xlink" xlink:title="spermathecal duct" xlink:type="simple">sd</abbrev>)</th><th rowspan="1" colspan="1">
                      <abbrev xmlns:xlink="http://www.w3.org/1999/xlink" xlink:title="maximum shell height" xlink:type="simple">H</abbrev>/<abbrev xmlns:xlink="http://www.w3.org/1999/xlink" xlink:title="maximum shell diameter" xlink:type="simple">D</abbrev> Ratio (<abbrev xmlns:xlink="http://www.w3.org/1999/xlink" xlink:title="spermathecal duct" xlink:type="simple">sd</abbrev>)</th><th rowspan="1" colspan="1">No. Whorls (range)</th></tr><tr><td rowspan="1" colspan="1">
                      <named-content xmlns:xlink="http://www.w3.org/1999/xlink" content-type="dwc:institutional_code" xlink:type="simple">WAM</named-content> S66478 (Holotype)</td><td rowspan="1" colspan="1">1</td><td rowspan="1" colspan="1">14.4</td><td rowspan="1" colspan="1">5.0</td><td rowspan="1" colspan="1">2.9</td><td rowspan="1" colspan="1">6.75</td></tr><tr><td rowspan="1" colspan="1">
                      <named-content xmlns:xlink="http://www.w3.org/1999/xlink" content-type="dwc:institutional_code" xlink:type="simple">WAM</named-content> S66479</td><td rowspan="1" colspan="1">2</td><td rowspan="1" colspan="1">12.7 (0)</td><td rowspan="1" colspan="1">4.7 (0)</td><td rowspan="1" colspan="1">2.7 (0)</td><td rowspan="1" colspan="1">6.28 (6.20–6.35)</td></tr><tr><td rowspan="1" colspan="1">
                      <named-content xmlns:xlink="http://www.w3.org/1999/xlink" content-type="dwc:institutional_code" xlink:type="simple">RMNH</named-content>.334653</td><td rowspan="1" colspan="1">2</td><td rowspan="1" colspan="1">13.7 (0.35)</td><td rowspan="1" colspan="1">5.0 (0)</td><td rowspan="1" colspan="1">2.7 (0.07)</td><td rowspan="1" colspan="1">6.48 (6.20–6.75)</td></tr><tr><td rowspan="1" colspan="1">
                      <named-content xmlns:xlink="http://www.w3.org/1999/xlink" content-type="dwc:institutional_code" xlink:type="simple">WAM</named-content> S30768</td><td rowspan="1" colspan="1">6</td><td rowspan="1" colspan="1">15.3 (1.07)</td><td rowspan="1" colspan="1">5.4 (0.30)</td><td rowspan="1" colspan="1">2.8 (0.07)</td><td rowspan="1" colspan="1">6.62 (6.25–7.00)</td></tr><tr><td rowspan="1" colspan="1">
                      <named-content xmlns:xlink="http://www.w3.org/1999/xlink" content-type="dwc:institutional_code" xlink:type="simple">AM</named-content> C.477954</td><td rowspan="1" colspan="1">3</td><td rowspan="1" colspan="1">15.2 (0.06)</td><td rowspan="1" colspan="1">5.4 (0.21)</td><td rowspan="1" colspan="1">2.8 (0.12)</td><td rowspan="1" colspan="1">6.57 (6.50–6.60)</td></tr><tr><td rowspan="1" colspan="1">
                      <named-content xmlns:xlink="http://www.w3.org/1999/xlink" content-type="dwc:institutional_code" xlink:type="simple">RMNH</named-content>.334654</td><td rowspan="1" colspan="1">1</td><td rowspan="1" colspan="1">16.2</td><td rowspan="1" colspan="1">5.7</td><td rowspan="1" colspan="1">2.8</td><td rowspan="1" colspan="1">6.85</td></tr><tr><td rowspan="1" colspan="1">
              <bold>Grand Mean</bold>
            </td><td rowspan="1" colspan="1">
              <bold>15</bold>
            </td><td rowspan="1" colspan="1">
              <bold>14.7 (1.23)</bold>
            </td><td rowspan="1" colspan="1">
              <bold>5.2 (0.35)</bold>
            </td><td rowspan="1" colspan="1">
              <bold>2.8 (0.09)</bold>
            </td><td rowspan="1" colspan="1">
              <bold>6.56 (6.20–7.00)</bold>
            </td></tr></tbody></table></table-wrap><p>
              <italic>Animal external morphology</italic>. Body and foot sculptured with regular honeycomb pattern. Upper body and tentacles dark brown to black with an olive to green foot base and sides, the latter relatively wide (Fig. <xref ref-type="fig" rid="F3">3A</xref>).</p><fig id="F1" position="float" orientation="portrait"><label>Figure 1.</label><caption><p>
          <tp:taxon-name><tp:taxon-name-part taxon-name-part-type="genus">Bothriembryon</tp:taxon-name-part> (<tp:taxon-name-part taxon-name-part-type="subgenus">Bothriembryon</tp:taxon-name-part>) <tp:taxon-name-part taxon-name-part-type="species">sophiarum</tp:taxon-name-part></tp:taxon-name> sp. n. <bold>A–<abbrev xmlns:xlink="http://www.w3.org/1999/xlink" xlink:title="maximum shell diameter" xlink:type="simple">D</abbrev></bold> holotype <named-content xmlns:xlink="http://www.w3.org/1999/xlink" content-type="dwc:institutional_code" xlink:type="simple">WAM</named-content> S66478 (<abbrev xmlns:xlink="http://www.w3.org/1999/xlink" xlink:title="maximum shell height" xlink:type="simple">H</abbrev> = 14.4 mm) <bold>E</bold> Protoconch and early teleoconch sculpture; scale line 0.5 mm.</p></caption><graphic xmlns:xlink="http://www.w3.org/1999/xlink" xlink:href="zookeys-581-127-g001.jpg" position="float" orientation="portrait" xlink:type="simple" id="oo_85047.jpg"/></fig><fig id="F2" position="float" orientation="portrait"><label>Figure 2.</label><caption><p>Distribution map of <tp:taxon-name><tp:taxon-name-part taxon-name-part-type="genus">Bothriembryon</tp:taxon-name-part> (<tp:taxon-name-part taxon-name-part-type="subgenus">Bothriembryon</tp:taxon-name-part>) <tp:taxon-name-part taxon-name-part-type="species">sophiarum</tp:taxon-name-part></tp:taxon-name> sp. n. (dot) including photo of holotype (<named-content xmlns:xlink="http://www.w3.org/1999/xlink" content-type="dwc:institutional_code" xlink:type="simple">WAM</named-content> S66478, <abbrev xmlns:xlink="http://www.w3.org/1999/xlink" xlink:title="maximum shell height" xlink:type="simple">H</abbrev> = 14.4 mm) and type localities and photos of nearby coastal species <tp:taxon-name><tp:taxon-name-part taxon-name-part-type="genus">Bothriembryon</tp:taxon-name-part> (<tp:taxon-name-part taxon-name-part-type="subgenus">Bothriembryon</tp:taxon-name-part>) <tp:taxon-name-part taxon-name-part-type="species">perditus</tp:taxon-name-part></tp:taxon-name> Iredale, 1939 (triangle, <named-content xmlns:xlink="http://www.w3.org/1999/xlink" content-type="dwc:institutional_code" xlink:type="simple">AM</named-content> C100720, <abbrev xmlns:xlink="http://www.w3.org/1999/xlink" xlink:title="maximum shell height" xlink:type="simple">H</abbrev> = 23.2 mm) and <tp:taxon-name><tp:taxon-name-part taxon-name-part-type="genus">Bothriembryon</tp:taxon-name-part> (<tp:taxon-name-part taxon-name-part-type="subgenus">Bothriembryon</tp:taxon-name-part>) <tp:taxon-name-part taxon-name-part-type="species">gratwicki</tp:taxon-name-part></tp:taxon-name> (Cox, 1899) (star, <named-content xmlns:xlink="http://www.w3.org/1999/xlink" content-type="dwc:institutional_code" xlink:type="simple">AM</named-content> C127559, <abbrev xmlns:xlink="http://www.w3.org/1999/xlink" xlink:title="maximum shell height" xlink:type="simple">H</abbrev> = 29.5 mm); Inset: Western Australia highlighting enlarged area</p></caption><graphic xmlns:xlink="http://www.w3.org/1999/xlink" xlink:href="zookeys-581-127-g002.jpg" position="float" orientation="portrait" xlink:type="simple" id="oo_85048.jpg"/></fig><fig id="F3" position="float" orientation="portrait"><label>Figure 3.</label><caption><p>
          <bold>A</bold> <tp:taxon-name><tp:taxon-name-part taxon-name-part-type="genus">Bothriembryon</tp:taxon-name-part> (<tp:taxon-name-part taxon-name-part-type="subgenus">Bothriembryon</tp:taxon-name-part>) <tp:taxon-name-part taxon-name-part-type="species">sophiarum</tp:taxon-name-part></tp:taxon-name> sp. n., <bold>A</bold> living animal <named-content xmlns:xlink="http://www.w3.org/1999/xlink" content-type="dwc:institutional_code" xlink:type="simple">WAM</named-content> S67680 <bold>B</bold> relaxed narcotized specimen showing the genital pore, <named-content xmlns:xlink="http://www.w3.org/1999/xlink" content-type="dwc:institutional_code" xlink:type="simple">WAM</named-content> S7968. Scale lines 1.0 mm (B). Abbreviations: <abbrev xmlns:xlink="http://www.w3.org/1999/xlink" xlink:type="simple">gp<def><p>, genital pore</p></def></abbrev>; <abbrev xmlns:xlink="http://www.w3.org/1999/xlink" xlink:type="simple">t<def><p>, retracted tentacle</p></def></abbrev>.</p></caption><graphic xmlns:xlink="http://www.w3.org/1999/xlink" xlink:href="zookeys-581-127-g003.jpg" position="float" orientation="portrait" xlink:type="simple" id="oo_85049.jpg"/></fig><p>
              <italic>Genital morphology</italic>. (Based on micro-CT images, see Figs <xref ref-type="fig" rid="F4">4A–B</xref>, <xref ref-type="fig" rid="F5">5A–E</xref>) Phallus gradually becoming narrower, with the distal part of the epiphallus and the proximal part of the flagellum subcylindrical. Distal part of penis lumen star-shaped (five-legged), lined with a high epithelium and gradually changing into the epiphallus, of which the narrow lumen is also star-shaped. Near the transition to the flagellum the lumen becomes three-legged star-shaped with five very narrow side-branches; more proximally the lumen is rectangular with five very narrow side-branches. The vagina is externally swollen, internally the lumen is elongated and undivided in its distal part, becoming forked at the tail-ends near the split into the spermathecal duct and spermoviduct. The spermathecal duct is comparatively broad with a club-shaped bursa <!--PageBreak-->copulatrix. The spermoviduct is slender (as far as traceable). In 3D (Fig. <xref ref-type="fig" rid="F4">4A</xref>) the genitalia are extruded outside the body of the animal; the female part cannot be traced towards its distal end, the phallus is heavily curled towards its distal end.</p><fig id="F4" position="float" orientation="portrait"><label>Figure 4.</label><caption><p>
          <tp:taxon-name><tp:taxon-name-part taxon-name-part-type="genus">Bothriembryon</tp:taxon-name-part> (<tp:taxon-name-part taxon-name-part-type="subgenus">Bothriembryon</tp:taxon-name-part>) <tp:taxon-name-part taxon-name-part-type="species">sophiarum</tp:taxon-name-part></tp:taxon-name> sp. n., <named-content xmlns:xlink="http://www.w3.org/1999/xlink" content-type="dwc:institutional_code" xlink:type="simple">WAM</named-content> S7968, genitalia (extruded) <bold>A</bold> segmented in Mimics to show the different parts <bold>B</bold> <italic>in situ</italic>. Abbreviations: <abbrev xmlns:xlink="http://www.w3.org/1999/xlink" xlink:type="simple">FL<def><p>, flagellum</p></def></abbrev>; <abbrev xmlns:xlink="http://www.w3.org/1999/xlink" xlink:type="simple">fp<def><p>, female pore</p></def></abbrev>; <abbrev xmlns:xlink="http://www.w3.org/1999/xlink" xlink:type="simple">mp<def><p>, male pore</p></def></abbrev>; <abbrev xmlns:xlink="http://www.w3.org/1999/xlink" xlink:type="simple">P<def><p>, penis (or phallus)</p></def></abbrev>; <abbrev xmlns:xlink="http://www.w3.org/1999/xlink" xlink:type="simple">SD<def><p>, spermathecal duct</p></def></abbrev>; <abbrev xmlns:xlink="http://www.w3.org/1999/xlink" xlink:type="simple">SOV<def><p>, spermoviduct</p></def></abbrev>; <abbrev xmlns:xlink="http://www.w3.org/1999/xlink" xlink:type="simple">SP<def><p>, spermatheca (or bursa copulatrix)</p></def></abbrev>; <abbrev xmlns:xlink="http://www.w3.org/1999/xlink" xlink:type="simple">V<def><p>, vagina</p></def></abbrev>.</p></caption><graphic xmlns:xlink="http://www.w3.org/1999/xlink" xlink:href="zookeys-581-127-g004.jpg" position="float" orientation="portrait" xlink:type="simple" id="oo_85050.jpg"/></fig><fig id="F5" position="float" orientation="portrait"><label>Figure 5.</label><caption><p>
          <tp:taxon-name><tp:taxon-name-part taxon-name-part-type="genus">Bothriembryon</tp:taxon-name-part> (<tp:taxon-name-part taxon-name-part-type="subgenus">Bothriembryon</tp:taxon-name-part>) <tp:taxon-name-part taxon-name-part-type="species">sophiarum</tp:taxon-name-part></tp:taxon-name> sp. n., <named-content xmlns:xlink="http://www.w3.org/1999/xlink" content-type="dwc:institutional_code" xlink:type="simple">WAM</named-content> S7968, anatomy shown with micro-CT. <bold>A</bold> Longitudinal view of total snail <bold>B–E</bold> Details showing parts of genitalia at different cross-sections. Abbreviations: <abbrev xmlns:xlink="http://www.w3.org/1999/xlink" xlink:type="simple">bb<def><p>, buccal bulb</p></def></abbrev>; <abbrev xmlns:xlink="http://www.w3.org/1999/xlink" xlink:type="simple">ep<def><p>, epiphallus</p></def></abbrev>; <abbrev xmlns:xlink="http://www.w3.org/1999/xlink" xlink:type="simple">fl<def><p>, flagellum</p></def></abbrev>; <abbrev xmlns:xlink="http://www.w3.org/1999/xlink" xlink:type="simple">m<def><p>, mandibula</p></def></abbrev>; <abbrev xmlns:xlink="http://www.w3.org/1999/xlink" xlink:type="simple">p<def><p>, penis</p></def></abbrev>; <abbrev xmlns:xlink="http://www.w3.org/1999/xlink" xlink:type="simple">sd<def><p>, spermathecal duct</p></def></abbrev>; <abbrev xmlns:xlink="http://www.w3.org/1999/xlink" xlink:type="simple">sov<def><p>, spermoviduct</p></def></abbrev>; <abbrev xmlns:xlink="http://www.w3.org/1999/xlink" xlink:type="simple">st<def><p>, stomach</p></def></abbrev>; <abbrev xmlns:xlink="http://www.w3.org/1999/xlink" xlink:type="simple">tp<def><p>, tip of penis</p></def></abbrev>; <abbrev xmlns:xlink="http://www.w3.org/1999/xlink" xlink:type="simple">v<def><p>, vagina</p></def></abbrev>.</p></caption><graphic xmlns:xlink="http://www.w3.org/1999/xlink" xlink:href="zookeys-581-127-g005.jpg" position="float" orientation="portrait" xlink:type="simple" id="oo_85051.jpg"/></fig></tp:treatment-sec><tp:treatment-sec sec-type="Distribution"><title>Distribution.</title><p>Western Australia; along the escarpment and cliff tops of the Baxter Cliffs and Hampton Ranges from the Point Culver area eastward to the Burnabbie Ruins, a linear distance of about 180 kilometres (Fig. <xref ref-type="fig" rid="F2">2</xref>). Museum records (<named-content xmlns:xlink="http://www.w3.org/1999/xlink" content-type="dwc:institutional_code" xlink:type="simple">WAM</named-content> S7972) suggest it might occur further westward to Israelite Bay (townsite) but the veracity of the location data is questionable.</p></tp:treatment-sec><tp:treatment-sec sec-type="Habitat"><title>Habitat.</title><p>Very open, low coastal scrub on limestone cliff-edge or slope scattered (often densely) with low limestone rocks and stones. Dominant plant species were <italic><tp:taxon-name><tp:taxon-name-part taxon-name-part-type="genus">Westringia</tp:taxon-name-part> <tp:taxon-name-part taxon-name-part-type="species">dampieri</tp:taxon-name-part></tp:taxon-name></italic>, <tp:taxon-name><tp:taxon-name-part taxon-name-part-type="genus">Correa</tp:taxon-name-part> <tp:taxon-name-part taxon-name-part-type="species">backhouseana</tp:taxon-name-part> <tp:taxon-name-part taxon-name-part-type="infraspecific-rank">var.</tp:taxon-name-part> <tp:taxon-name-part taxon-name-part-type="variety">coriacea</tp:taxon-name-part></tp:taxon-name> and <italic><tp:taxon-name><tp:taxon-name-part taxon-name-part-type="genus">Carpobrotus</tp:taxon-name-part> <tp:taxon-name-part taxon-name-part-type="species">virens</tp:taxon-name-part></tp:taxon-name></italic> and very occasionally <italic><tp:taxon-name><tp:taxon-name-part taxon-name-part-type="genus">Melaleuca</tp:taxon-name-part></tp:taxon-name></italic> and <italic><tp:taxon-name><tp:taxon-name-part taxon-name-part-type="genus">Eucalyptus</tp:taxon-name-part></tp:taxon-name></italic> trees. In dry conditions living specimens are commonly found in rock crevices or fissures; under stones or around tree roots, and occasionally in litter. When wet, crawling snails have been observed on soil and stones and on branches of scrub (Fig. <xref ref-type="fig" rid="F6">6</xref>).</p><fig id="F6" position="float" orientation="portrait"><label>Figure 6.</label><caption><p>
          <tp:taxon-name><tp:taxon-name-part taxon-name-part-type="genus">Bothriembryon</tp:taxon-name-part> (<tp:taxon-name-part taxon-name-part-type="subgenus">Bothriembryon</tp:taxon-name-part>) <tp:taxon-name-part taxon-name-part-type="species">sophiarum</tp:taxon-name-part></tp:taxon-name> sp. n., habitat for <named-content xmlns:xlink="http://www.w3.org/1999/xlink" content-type="dwc:institutional_code" xlink:type="simple">WAM</named-content> S64824 <bold>A</bold> Inland view <bold>B</bold> Detail showing host plants <italic><tp:taxon-name><tp:taxon-name-part taxon-name-part-type="genus">Westringia</tp:taxon-name-part> <tp:taxon-name-part taxon-name-part-type="species">dampieri</tp:taxon-name-part></tp:taxon-name></italic>, <italic><tp:taxon-name><tp:taxon-name-part taxon-name-part-type="genus">Carpobrotus</tp:taxon-name-part> <tp:taxon-name-part taxon-name-part-type="species">virens</tp:taxon-name-part></tp:taxon-name></italic> and <tp:taxon-name><tp:taxon-name-part taxon-name-part-type="genus">Correa</tp:taxon-name-part> <tp:taxon-name-part taxon-name-part-type="species">backhouseana</tp:taxon-name-part> <tp:taxon-name-part taxon-name-part-type="infraspecific-rank">var.</tp:taxon-name-part> <tp:taxon-name-part taxon-name-part-type="variety">coriacea</tp:taxon-name-part></tp:taxon-name> among limestone (photos courtesy Andrew Cummings and Ben Schneider).</p></caption><graphic xmlns:xlink="http://www.w3.org/1999/xlink" xlink:href="zookeys-581-127-g006.jpg" position="float" orientation="portrait" xlink:type="simple" id="oo_85052.jpg"/></fig></tp:treatment-sec><tp:treatment-sec sec-type="Remarks"><title>Remarks.</title><p>
              <tp:taxon-name><tp:taxon-name-part taxon-name-part-type="genus">Bothriembryon</tp:taxon-name-part> (<tp:taxon-name-part taxon-name-part-type="subgenus">Bothriembryon</tp:taxon-name-part>) <tp:taxon-name-part taxon-name-part-type="species">sophiarum</tp:taxon-name-part></tp:taxon-name> can be distinguished from most other <italic><tp:taxon-name><tp:taxon-name-part taxon-name-part-type="genus">Bothriembryon</tp:taxon-name-part></tp:taxon-name></italic> species by its shell morphology, notably its slender turriform shape and a teleoconch sculpture of coarsely plicate whorls and strongly crenulate sutures. Most <italic><tp:taxon-name><tp:taxon-name-part taxon-name-part-type="genus">Bothriembryon</tp:taxon-name-part></tp:taxon-name></italic> species are ovate to elongate-conical in shape and have a teleoconch sculpture of faint or narrow axial growth lines. The nearby <tp:taxon-name><tp:taxon-name-part taxon-name-part-type="genus">Bothriembryon</tp:taxon-name-part> (<tp:taxon-name-part taxon-name-part-type="subgenus">Bothriembryon</tp:taxon-name-part>) <tp:taxon-name-part taxon-name-part-type="species">perditus</tp:taxon-name-part></tp:taxon-name> Iredale, 1939 has similar shell morphology but its shell is much broader being elongate-conical in shape and has sutures which are more finely crenulate. The <!--PageBreak-->other nearby species <tp:taxon-name><tp:taxon-name-part taxon-name-part-type="genus">Bothriembryon</tp:taxon-name-part> (<tp:taxon-name-part taxon-name-part-type="subgenus">Bothriembryon</tp:taxon-name-part>) <tp:taxon-name-part taxon-name-part-type="species">gratwicki</tp:taxon-name-part></tp:taxon-name> (Cox, 1899) is similar in shape but its shell is broader and usually more elongated, with a coarse nodulose teleoconch sculpture (Fig. <xref ref-type="fig" rid="F2">2</xref>). Only one fossil species occurs nearby, <italic><tp:taxon-name><tp:taxon-name-part taxon-name-part-type="genus">Bothriembryon</tp:taxon-name-part> <tp:taxon-name-part taxon-name-part-type="species">kremnobates</tp:taxon-name-part></tp:taxon-name></italic> Kendrick, 2005 which is found further east on the Roe Plain and is ovate-conical in <!--PageBreak--><!--PageBreak--><!--PageBreak-->shape. Anatomically <tp:taxon-name><tp:taxon-name-part taxon-name-part-type="genus">Bothriembryon</tp:taxon-name-part> (<tp:taxon-name-part taxon-name-part-type="subgenus">Bothriembryon</tp:taxon-name-part>) <tp:taxon-name-part taxon-name-part-type="species">sophiarum</tp:taxon-name-part></tp:taxon-name> differs only slightly from known <tp:taxon-name><tp:taxon-name-part taxon-name-part-type="genus">Bothriembryon</tp:taxon-name-part> (<tp:taxon-name-part taxon-name-part-type="subgenus">Bothriembryon</tp:taxon-name-part>)</tp:taxon-name> species which have a long, narrow spermathecal duct and a short rounded bursa copulatrix. The short and broad spermathecal duct and relatively broad, elongate bursa copulatrix of <tp:taxon-name><tp:taxon-name-part taxon-name-part-type="genus">Bothriembryon</tp:taxon-name-part> (<tp:taxon-name-part taxon-name-part-type="subgenus">Bothriembryon</tp:taxon-name-part>) <tp:taxon-name-part taxon-name-part-type="species">sophiarum</tp:taxon-name-part></tp:taxon-name> agrees more with <tp:taxon-name><tp:taxon-name-part taxon-name-part-type="genus">Bothriembryon</tp:taxon-name-part> (<tp:taxon-name-part taxon-name-part-type="subgenus">Tasmanembryon</tp:taxon-name-part>) <tp:taxon-name-part taxon-name-part-type="species">tasmanicus</tp:taxon-name-part></tp:taxon-name> (<xref ref-type="bibr" rid="B13">Kershaw 1986</xref>, <xref ref-type="bibr" rid="B2">Breure 1978</xref>). However in this paper we have tentatively placed <italic><tp:taxon-name><tp:taxon-name-part taxon-name-part-type="genus">Bothriembryon</tp:taxon-name-part> <tp:taxon-name-part taxon-name-part-type="species">sophiarum</tp:taxon-name-part></tp:taxon-name></italic> in the subgenus <italic><tp:taxon-name><tp:taxon-name-part taxon-name-part-type="genus">Bothriembryon</tp:taxon-name-part></tp:taxon-name></italic> on account of its shell morphology and its geographical proximity to other members of the same subgenus. The specimens examined have their genitalia somewhat extruded, hence the male and female genital pores seem to be separated; in other preserved, non-extruded specimens these pores are united inside the atrium (Fig. <xref ref-type="fig" rid="F4">4A</xref>). It is interesting to note that <tp:taxon-name><tp:taxon-name-part taxon-name-part-type="genus">Bothriembryon</tp:taxon-name-part> (<tp:taxon-name-part taxon-name-part-type="subgenus">Bothriembryon</tp:taxon-name-part>) <tp:taxon-name-part taxon-name-part-type="species">sophiarum</tp:taxon-name-part></tp:taxon-name> specimens from Point Culver (<named-content xmlns:xlink="http://www.w3.org/1999/xlink" content-type="dwc:institutional_code" xlink:type="simple">WAM</named-content> S7977) at the western edge of its range, are slightly taller (mean height 20.3 mm, <abbrev xmlns:xlink="http://www.w3.org/1999/xlink" xlink:title="spermathecal duct" xlink:type="simple">sd</abbrev> 2.11) with a higher <abbrev xmlns:xlink="http://www.w3.org/1999/xlink" xlink:title="maximum shell height" xlink:type="simple">H</abbrev>/<abbrev xmlns:xlink="http://www.w3.org/1999/xlink" xlink:title="maximum shell diameter" xlink:type="simple">D</abbrev> ratio (mean 3.4). This collection is a large series (n = 46) and most likely represents population variation due to local environmental conditions, a common occurrence within <italic><tp:taxon-name><tp:taxon-name-part taxon-name-part-type="genus">Bothriembryon</tp:taxon-name-part></tp:taxon-name></italic> as suggested by <xref ref-type="bibr" rid="B14">Main and Carrigy (1953)</xref>.</p></tp:treatment-sec><tp:treatment-sec sec-type="Etymology"><title>Etymology.</title><p>Named in honour of Sophie Jade Whisson, first daughter of the senior author and Sophie J. Breure, spouse of the second author; noun in plural genitive case.</p></tp:treatment-sec><tp:treatment-sec><!--Section generated to contain objects referenced in tp:taxon-treatment.--><supplementary-material xmlns:xlink="http://www.w3.org/1999/xlink" id="S1" position="float" orientation="portrait" xlink:type="simple"><label>Supplementary material 1</label><caption><p>
          <tp:taxon-name><tp:taxon-name-part taxon-name-part-type="genus">Bothriembryon</tp:taxon-name-part> (<tp:taxon-name-part taxon-name-part-type="subgenus">Bothriembryon</tp:taxon-name-part>) <tp:taxon-name-part taxon-name-part-type="species">sophiarum</tp:taxon-name-part></tp:taxon-name> measurements of all material examined.</p></caption><p>Data type: specimens measurements</p><p>Explanation note: See main text for abbreviations and methods used.</p><media xlink:href="zookeys-581-127-s001.xlsx" mimetype="application" mime-subtype="vnd.openxmlformats-officedocument.spreadsheetml.sheet" position="float" orientation="portrait" xlink:type="simple" id="oo_85053.xlsx"/><permissions><license xlink:type="simple"><license-p>This dataset is made available under the Open Database License (http://opendatacommons.org/licenses/odbl/1.0/). The Open Database License (ODbL) is a license agreement intended to allow users to freely share, modify, and use this Dataset while maintaining this same freedom for others, provided that the original source and author(s) are credited.</license-p></license></permissions><attrib specific-use="authors">Corey S. Whisson, Abraham S.H. Breure</attrib></supplementary-material></tp:treatment-sec><ref-list><ref id="B13"><mixed-citation xmlns:xlink="http://www.w3.org/1999/xlink" xlink:type="simple">
          <person-group><name name-style="western"><surname>Kershaw</surname><given-names>RC</given-names></name></person-group> (<year>1986</year>) <article-title>Anatomical notes on the land snails <italic><tp:taxon-name><tp:taxon-name-part taxon-name-part-type="genus">Bothriembryon</tp:taxon-name-part></tp:taxon-name></italic> (<tp:taxon-name><tp:taxon-name-part taxon-name-part-type="order">Pulmonata</tp:taxon-name-part></tp:taxon-name>: <tp:taxon-name><tp:taxon-name-part taxon-name-part-type="family">Bulimulidae</tp:taxon-name-part></tp:taxon-name>) from South Australia and Western Australia.</article-title> <source>Records of the South Australian Museum</source> <volume>19</volume>: <fpage>327</fpage>–<lpage>337</lpage>.</mixed-citation></ref><ref id="B2"><mixed-citation xmlns:xlink="http://www.w3.org/1999/xlink" xlink:type="simple">
          <person-group><name name-style="western"><surname>Breure</surname><given-names>ASH</given-names></name></person-group> (<year>1978</year>) <article-title>Notes on and descriptions of <tp:taxon-name><tp:taxon-name-part taxon-name-part-type="family">Bulimulidae</tp:taxon-name-part></tp:taxon-name> (<tp:taxon-name><tp:taxon-name-part taxon-name-part-type="phylum">Mollusca</tp:taxon-name-part></tp:taxon-name>, <tp:taxon-name><tp:taxon-name-part taxon-name-part-type="class">Gastropoda</tp:taxon-name-part></tp:taxon-name>).</article-title> <source>Zoologische Verhandelingen Leiden</source> <volume>168</volume>: <fpage>1</fpage>–<lpage>255</lpage>.</mixed-citation></ref><ref id="B14"><mixed-citation xmlns:xlink="http://www.w3.org/1999/xlink" xlink:type="simple">
          <person-group><name name-style="western"><surname>Main</surname><given-names>AR</given-names></name><name name-style="western"><surname>Carrigy</surname><given-names>MA</given-names></name></person-group> (<year>1953</year>) <article-title>Native snails of the genus <italic><tp:taxon-name><tp:taxon-name-part taxon-name-part-type="genus">Bothriembryon</tp:taxon-name-part></tp:taxon-name></italic> in King’s Park.</article-title> <source>Western Australian Naturalist</source> <volume>4</volume>(<issue>3</issue>): <fpage>49</fpage>–<lpage>59</lpage>.</mixed-citation></ref></ref-list></tp:taxon-treatment>
