# Supplementary material for: A new species of Bothriembryon (Mollusca, Gastropoda, Bothriembryontidae) from south-eastern Western Australia
Source: Zookeys. 2016 Apr 14;(581):127–40. doi: 10.3897/zookeys.581.8044 (PMC4857043; doi:10.3897/zookeys.581.8044)
Supplement: Supplementary material 1 — Bothriembryon (Bothriembryon) sophiarum measurements of all material examined. [file zookeys-581-127-s001.xlsx]

## Sheet: B.sophiarum
Reg. No. (WAM unless prefix present)	Max Height (H) (mm)	Max Width (D) (mm)	H/D Ratio	Aperture Height (mm)	Aperture Width	Height Last Whorl	No. Whorls	No. Protoconch Whorls	Notes
66478	14.4	5	2.88	4.618	2.719	7.746	6.75	2.25	Holotype
66479(1)	12.7	4.7	2.70213	4.459	2.568	7.255	6.2	2	Paratype
66479(2)	12.7	4.7	2.70213	4.254	2.62	7.004	6.35	2.25	Paratype
RMNH.334653(1)	13.4	5	2.68	4.858	2.812	7.855	6.2	2.2	Paratype
RMNH.334653(2)	13.9	5	2.78	4.923	2.767	7.889	6.75	2	Paratype
30768(1)	15	5.4	2.77778	5.29	3.119	8.363	6.5	2	Paratype
30768(2)	16.2	5.7	2.84211	5.397	3.501	8.561	7	2.35	Paratype
30768(3)	16.6	5.6	2.96429	5.497	3.23	8.952	6.75	2.2	Paratype
30768(4)	14.4	5.1	2.82353				6.6	2.25	Paratype
30768(5)	14.2	5	2.84				6.25	2.15	Paratype
AMC.477954(1)	15.2	5.2	2.92308	5.21	3.034	8.351	6.6	2	Paratype
AMC.477954(2)	15.1	5.6	2.69643	5.209	3.34	8.519	6.5	2	Paratype
AMC.477954(3)	15.2	5.5	2.76364				6.6	2.25	Paratype
RMNH.334654	16.2	5.7	2.84211	5.347	3.264	8.642	6.85	2.25	Paratype
7978(1)	14.4	5	2.88	4.934	2.927	8.035	6.8	2.25	Material Examined
7978(2)	14.6	5.5	2.65455	5.273	3.053	8.506	6.5	2	Material Examined
7978(3)	14.7	5.5	2.67273	4.94	3.011	8.132	6.85	1.8	Material Examined
7978(4)	14.9	5.2	2.86538						Material Examined
7978(5)	15.5	5.4	2.87037						Material Examined
7970(1)	16.8	6	2.8	5.315	3.275	8.728	7.25	2.45	Material Examined
7970(2)	16.3	5.8	2.81034	5.093	3.303	8.59	7.25	2.25	Material Examined
7970(3)	16.4	5.7	2.87719	4.913	3.123	8.395	7.25	2.25	Material Examined
7970(4)	18.2	6.1	2.98361	5.342	3.233	9.173	7.25	2.25	Material Examined
7970(5)	15.5	5.1	3.03922						Material Examined
7970(6)	16	5.7	2.80702						Material Examined
7970(7)	14.7	5.6	2.625						Material Examined
7970(8)	15.1	5.2	2.90385						Material Examined
7966(1)	16.2	5.8	2.7931	5.19	3.358	8.728	7.25	2.25	Material Examined
7966(2)	16.9	5.5	3.07273	4.968	3.275	8.423	7.5	2.15	Material Examined
7966(3)	18.4	6	3.06667	6.134	3.344	9.644	7.5	2.25	Material Examined
7966(4)	15.6	5.2	3						Material Examined
7966(5)	15.6	5.6	2.78571						Material Examined
7973(1)	20.8	6.7	3.10448				7.75	2	Material Examined
7973(2)	16.2	5.8	2.7931						Material Examined
7973(3)	16.1	5.7	2.82456						Material Examined
7973(4)	16.9	6	2.81667						Material Examined
7973(5)	14.5	6	2.41667						Material Examined
7972(1)	19.2	5.7	3.36842	5.634	3.553	9.353	7.25	2.25	Material Examined
7972(2)	17.2	5.6	3.07143	5.537	3.4	9.02	7.5	2.25	Material Examined
7977(1)	21.9	6.5	3.36923	7.133	3.442	11.246	8	2.25	Material Examined
7977(2)	24.4	6.4	3.8125	5.918	3.196	10.276	8.5	2.25	Material Examined
7977(3)	21.6	6	3.6	4.931	3.17	9.986	8.5	2.25	Material Examined
7977(4)	20.3	5.6	3.625	5.262	2.714	9.426	8.5	2	Material Examined
7977(5)	21.3	6.5	3.27692						Material Examined
7977(6)	18.8	5.8	3.24138						Material Examined
7977(7)	16.9	5.6	3.01786						Material Examined
7977(8)	19	6.1	3.11475						Material Examined
7977(9)	20.1	5.7	3.52632						Material Examined
7977(10)	18.7	5.8	3.22414						Material Examined
7974(1)	15.1	5	3.02						Material Examined
7974(2)	13.6	4.9	2.77551						Material Examined
7974(3)	14.8	5.1	2.90196						Material Examined
7974(4)	13.9	4.9	2.83673						Material Examined
7974(5)	13.5	5.1	2.64706						Material Examined
7974(6)	15.5	5.1	3.03922						Material Examined
7974(7)	16.4	5.6	2.92857						Material Examined
7974(8)	16	5.4	2.96296						Material Examined
7974(9)	14.7	5.2	2.82692						Material Examined
7974(10)	14.1	4.8	2.9375						Material Examined
7969	15.2	5	3.04						Material Examined
7968(1)	15.8	5.5	2.87273				7.25	2.25	Material Examined
7968(2)	13.7	5.3	2.58491				6.5	2.25	Material Examined
7968(3)	15.1	5.6	2.69643				6.6	2.25	Material Examined
7968(4)	14.8	5.3	2.79245				7	2.25	Material Examined
AVERAGE	16.2047	5.50625	2.93423	5.24367	3.12411	8.69622	7.04714	2.18
STANDARD DEV.	2.39287	0.447879	0.259184	0.551542	0.274965	0.906739	0.632449	0.133505
